# Supplementary material for: Selective local lysis and sampling of live cells for nucleic acid analysis using a microfluidic probe
Source: Sci Rep. 2016 Jul 14;6:29579. doi: 10.1038/srep29579 (PMC4944176; doi:10.1038/srep29579)
Supplement: Supplementary Dataset 1 [file srep29579-s2.xls]

## Sheet: analysis
Relative DNA quantification of sampled footprints using qPCR
Description
Local lysis with the MFP	Experiments were performed by sampling multiple footprints (5,10 and 15) on three separate experimental days. 1 footprint and controls were sampled on each day for the purpose of normalization
Quantification using qPCR	Each multifootprint lysate was colelcted in 23 µL. The lysate was then neutralized with 1:1 50 mM Tris-Cl. 4 µL of neutralized lysate was introduced as sample in 20 µL qPCR reactions.							N =5, n=3	-	5 experimental replicates
								Graphing
Sample ID	Average DNA copy (qPCR for β-actin)	PCR standard deviation	Experimental average	Experimental stdev	1 fp Normalized ratio	1fp normalized stdev		sample	1 fp Normalized ratio	1fp normalized stdev
5fp_1	249.867	54.1617	239.278	50.2603	4.22694	0.88787		1 footprint	1	0.127452
5fp_2	184.567	42.3794			1	0.288808		5 footprints	5.51953	0.564675
5fp_3	283.4	29.1						10 footprints	7.9536	0.817708
control_5fp	19.8533	2.12279						15 footprints	5.01224	0.600644
1fp_1	69.3133	5.69647	56.6078	16.3488
1fp_2	38.1633	2.21127
1fp_3	62.3467	6.07702
control_1fp	10.6223	4.14257
5fp_4	227.533	30.73	233.383	8.27315	6.81212	0.241481
5fp_5	239.233	42.5039			1	0.108563
control_5fp	4.655	0.75941
1fp_4	31.63	5.52709	34.26	3.71938
1fp_5	36.89	0.916897
control_1fp	3.772	0.534206
10fp_1	216.733	14.5946	267.733	47.1254	5.75336	1.01269
10fp_2	309.667	30.5061			1	0.414382
10fp_3	276.8	32.6908
control_10fp	6.84367	1.84063
1fp_1	51.6953	2.59076	46.5351	19.2833
1fp_2	62.7133	5.60826
1fp_3	25.1967	2.33547
control_1fp	5.03867	1.34237
10fp_4	649.6	40.3777	622.6	38.1838	10.1538	0.622731
10fp_5	595.6	14.3063			1	0.248862
control_10fp	19.7877	1.21562
1fp_4	50.5267	8.70377	61.3167	15.2594
1fp_5	72.1067	2.53646
control_1fp	1.15637	0.562409
15fp_1	83.23	1.97927	80.8267	10.7779	2.55167	0.340254
15fp_2	90.2	8.87054			1	0.820425
15fp_3	69.05	3.56825
control_15fp	173.967	1.90088
1fp_1	59.9233	2.04327	31.676	25.9878
1fp_2	8.78133	0.363195
1fp_3	26.3233	1.76154
control_1fp	No amplification
15fp_4	190.7	14.5523	176.333	20.3175	7.47281	0.861034
15fp_5	161.967	6.82373			1	0.198777
control_15fp	2.989	0.577781
1fp_4	26.9133	4.665	23.5967	4.69047
1fp_5	20.28	3.59201
control_1fp	2.37967	0.478393
		Legend
		'n'fp	number of footprints
		control	experimental control where no cells were sampled
