# Supplementary material for: Selective local lysis and sampling of live cells for nucleic acid analysis using a microfluidic probe
Source: Sci Rep. 2016 Jul 14;6:29579. doi: 10.1038/srep29579 (PMC4944176; doi:10.1038/srep29579)
Supplement: Supplementary Dataset 2 [file srep29579-s3.xls]

## Sheet: Sheet1
E-cadherin (CDH1) expression of MCF7 and MDA-MB-231 with cells selectively lysed using the MFP
Description
Selective lysis parameters	5 footprints each for MCF7 and MDA-MB-231 in adherent culture were selectively lysed using the MFP and the lysate was processed for isolation of mRNA. 2 µL of RNA isolated from the whole lysate (20 µL eluate) was used as sample for the rtPCR.
mRNA analysis	Analysis of gene expression was performed using the RotorGene Q software package accompanying the PCR machine. Relative concentration was calculated by normalizing the expression of CDH1 (GOI. CT) with β-actin (Norm. CT). Fold expression was calculated using mRNA isolated from MDA-MB-231 cells in culture as calibrator. 1 ng mRNA was input into rt-PCR reactions for the samples representing culture…
Sample ID	GOI CT	Norm. CT	Relative Conc.	Rel Min	Rel Max	positive error	negative error
MCF7 (culture)	20.74	19.21	925.02	775.32	1103.63	149.7	178.61
MCF mfp	26.11	25.2	1427.31	1109.32	1836.44	317.99	409.13
MDA mfp	32.92	27.2	50.75	9.69	265.88	41.06	215.13
MDA-MB-231 (culture)			31.33	19.93	0.99	Calibrator
